# Supplementary material for: Comprehensive genomic characterization of hematologic malignancies at a pediatric tertiary care center
Source: Front Oncol. 2024 Dec 2;14:1498409. doi: 10.3389/fonc.2024.1498409 (PMC11647012; doi:10.3389/fonc.2024.1498409)
Supplement: Supplementary file 3 [file Table2.xlsx]

## Sheet: Sheet1
Supplementary Table 8. Clinically Significant Findings
		Results Prior to Comprehensive Genomic Profiling				Results of Comprehensive Genomic Profiling
Patient (IGMCH#)	Diagnosis	*Karyotype Results	*FISH results	Molecular Results	^Risk Group by Cytogenetics (B-ALL, AML only)	Somatic Variant	Type of Variant	Diagnostic/Prognostic/Therapeutic	Diagnostic Impact	Individual Variant Prognostic Impact	Predicted Clinical Prognostic Impact	Germline Findings	Source of Germline Samples	Outcome
0009	ALCL	Bone Marrow (left): 46,XX [20] Bone Marrow (right): 46,XX[20] Lymph Node: N/A- karyotyping not completed on sample	Bone Marrow (left and right): Negative for ALK rearrangement; nuc ish(ALKx2)[200] Lymph Node: N/A- FISH not completed on sample	none	N/A	NPM1::ALK (NM_002520, NM_004304)	Fusion	Diagnostic, Prognostic	Refined	Favorable	Favorable	None	Blood	NED
0056	T-ALL	Peripheral Blood: N/A-no dividing cells	Peripheral Blood: nuc ish(CDKN2Ax1, D9Z4x2)[195/205], (KMT2Ax1)[191/200], (TRBx2)(200), (BCR, ABL1)x2[200], (TCL1x2)[200]	none	N/A	PHF6 c.309C>A(p.Tyr103Ter) (NM_032458.2) JAK1 c.2108G>T(p.Ser703Ile) (NM_001321854.1) STAT5B c.1924A>C(p.Asn642His) (NM_012448.3) NOTCH1 c.5074T>C(p.Cys1692Arg) (NM_017617.4) NOTCH1 c.7375C>T(p.Gln2459Ter) (NM_017617)	SNV SNV SNV SNV SNV	Diagnostic Diagnostic Diagnostic Prognostic Prognostic	Confirmed Confirmed Confirmed	Favorable Favorable	Favorable	CFTR c.1865G>A(p.Gly622Asp) (NM_000492.3)	Buccal	NED
0086	B-ALL	Bone Marrow: 46, XY[20]	Bone Marrow: nuc ish (D4Z1,D10Z1)x2[200],(BCR,ABL1)x2[200],(KMT2Ax2)[200],(ETV6,RUNX1)x2[200] nuc ish (CRLF2x2)[200],(CDKN2A,D9Z4)x2[200],(JAK2x2)[200]	none	neutral	PAX5 c.80T>C(p.Phe27Ser) (NM_001280555.1) PAX5 LOH CDKN2A loss ZCCHC7::PAX5 (NM_001289119, NM_001280555) NRAS c.183A>T (p.Gln61His) (NM_002524.4)	SNV CNV CNV Fusion SNV	Diagnostic Diagnostic Diagnostic Diagnostic Therapeutic	Confirmed Confirmed Confirmed Confirmed	N/A	N/A	None	Blood	NED
0089	B-ALL	Bone Marrow: 45,XX,add(6)(q21), dic(9;17)(p12;p11.2)[16]/46,XX[4]	Bone Marrow: nuc ish (D4Z1, D10Z1)x2[200], (BCR, ABL1)x2[200], (KMT2Ax2)[200], (ETV6, RUNX1)x2[200]	Negative for BRAF V600E Negative for fusions on Hematologic Cancer Fusion Analysis	neutral	PAX5 c.239C>G(p.Pro80Arg) (NM_016734) TP53 c.526T>C(p.Cys176Arg) (NM_000546) PAX5 loss CDKN2A loss TP53 loss TP53 c.846_847insAGCAGGG(p.Arg283SerfsTer25) (NM_000546) NRAS c.35G>A (p.Gly12Asp) (NM_002524)	SNV SNV CNV CNV CNV Indel SNV	Diagnostic, Prognostic Diagnostic, Prognostic Diagnostic Diagnostic Diagnostic, Prognostic Diagnostic, Prognostic Therapeutic	Confirmed Confirmed Confirmed Confirmed Confirmed Confirmed	Mixed Poor Poor Poor	Mixed	None	Blood	NED
0092	B-ALL	Bone Marrow (post treatment): 46,XY[20] Bone Marrow (pre treatment): N/A- karyotyping not completed on sample	Bone Marrow (post treatment): nuc ish (D4Z1,D10Z1,BCR,ABL1,KMT2A,ETV6,RUNX1)x2[200], (CRLF2,PDGFRB,JAK2)x2[200] Bone Marrow (pre treatment): N/A- FISH not completed on sample	Positive for CD74::PDGFRB (targeted B-ALL fusion analysis)	neutral	CDKN2A loss CD74::PDGFRB	CNV Fusion	Diagnostic Diagnostic	Confirmed Confirmed	N/A	N/A	None	Buccal	NED
0093	AML	Bone Marrow: 47,XX,t(1;10)(p21;p13),del(7),(q22q32)[cp1]/47,sl,add(7)(p22),t(9;18)(q22;q21),t(13;19)(q22;q13.1),+mar1[cp4]/46,-47,sdl1,-10 [cp7]/46,XY[8].ish der(18)t(9;18)(ABL1+,D18Z1+),der(19)t(13;19)(LAMP1+)	Bone Marrow: nuc ish (D7Z1x2,D7S486x1)[166/207],(D8Z2x2)[200]	PHF6 (p.H329R) ASXL1 (p.G646fs*12) CREBBP deletion exons 7-13 (Foundation One Heme panel)	neutral	PHF6 c.986A>G(p.His329Arg) (NM_001015877.1) BCORL1 c.4258C>T(p.Arg1420Ter) (NM_021946.4) WT1 c.1319G>Ap.Arg440Lys (NM_024426.4) PICALM::MLLT10 (NM_007166.4, NM_004641.3) NF1 c.402_406delTCGGAinsCTTT(p.Arg135PhefsTer30) (NM_000267.3:) NF1 c.6925_6926insTCTGGGGGGGC(p.Ser2309PhefsTer14) (NM_001042492.2) ASXL1 c.1933_1934dupGG(p.Gly646ValfsTer58) (NM_015338.5) CREBBP deletion exons 7-13 Chr 16 (NM_00…	SNV SNV SNV Fusion Indel Indel Indel Indel	Diagnostic, Prognostic Diagnostic Diagnostic, Prognostic Diagnostic Diagnostic Diagnostic Diagnostic, Prognostic Diagnostic, Prognostic	Confirmed Confirmed Confirmed Confirmed Confirmed Confirmed Confirmed Confirmed	Mixed Mixed Poor Poor	Mixed	None	Buccal	Relapse/Deceased
0096	ALCL	Lymph Node: N/A- karyotyping not completed on sample	Lymph Node: N/A- FISH not completed on sample	none	N/A	NPM1::ALK (NM_002520.6, NM_004304.5)	Fusion	Diagnostic, Prognostic	Confirmed	Favorable	Favorable	None	Bone Marrow	NED
0120	B-ALL	Forehead Mass: N/A- karyotyping not completed on sample	Forehead Mass: N/A- FISH not completed on sample	none	neutral	CDKN2A loss KMT2A::MLLT4 NT5C2 c.1100G>A(p.Arg367Gln) (NM_012229.4)	CNV Fusion SNV	Diagnostic Diagnostic, Prognostic Prognostic	Confirmed Confirmed	Poor Poor	Poor	None	Buccal	Relapse/Deceased
0175	T-ALL	N/A-germline testing only	N/A-germline testing only	N/A-germline testing only	N/A-germline testing only	N/A	N/A	N/A	N/A	N/A	N/A	None	Buccal	NED
0192	B-ALL	N/A-germline testing only	N/A-germline testing only	N/A-germline testing only	N/A-germline testing only	N/A	N/A	N/A	N/A	N/A	N/A	PTPN11 c.317A>C (p.Asp106Ala) (NM_002834.5)	Blood	NED
0194	BL and NBL	Lymph Node: 46,XY,t(8;22)(q24.2;q11.2)[cp19]/ 46,XY[1]	Lymph Node: nuc ish(MYCx2)(5'MYCsep3'MYCx1)[179/200], (BCL6,IGH,BCL2)x2[200]	none	N/A	DDX3X c.79C>T(p.Gln27Ter) (NM_001356.4) IGLL5::PVT1 (NM_001256296.2, NR_003367.3)	SNV Fusion	Diagnostic Diagnostic	Confirmed Confirmed	N/A	N/A	CHEK2 c.1100delC (p.Thr367fs) (NM_007194.3)	Blood	NED
0196	B-ALL	Muscle Biopsy: N/A-karyotyping not completed on samples	Muscle Biopsy: N/A-FISH not completed on samples	none	N/A-incomplete information available	None	N/A	N/A	N/A	N/A	N/A	None	Blood	NED
0242	B-ALL	Peripheral Blood: N/A- karyotyping not completed on sample	Peripheral Blood: N/A- FISH not completed on sample	none	neutral	NSD2 c.3448A>G(p.Thr1150Ala) (NM_001042424.3) CDKN2A loss Chromosome 6p gain TCF3::PBX1 (NM_003200.5, NM_002585.4)	SNV CNV CNV Fusion	Diagnostic, Prognostic Diagnostic Diagnostic Diagnostic, Prognostic	Confirmed Confirmed Confirmed Confirmed	Poor Intermediate	Mixed	2q21.4-q22.2 loss including CXCR4	Skin Punch Biopsy	Relapse
0252	AML and WT	Chest Wall Mass: N/A-no dividing cells	Chest Wall Mass: nuc ish(MECOMx2)[200],(RUNX1T1x2,RUNX1x3)[86/200],(KMT2Ax2)[151],(PML,RARA)x2[200], (CBFBx2)[200], (TP53x2)[200] nuc ish(D5S23:D5S721,EGR1)x2[200],(D7Z1,D7S486)x2[200],(D8Z2x2)[200]	none	N/A-incomplete information available	KRAS c.37G>T(p.Gly13Cys) (NM_033360.4>NM_033360.3) RUNX1::PRDM16 (NM_001754.4, NM_022114.4) ASXL1 c.1900_1922delAGAGAGGCGGCCACCACTGCCAT(p.Glu635ArgfsTer15) (NM_015338.6>NM_015338.5) FLT3 ITD (M_004119.3>NM_004119.2)	SNV Fusion Indel Internal Tandem Duplication	Diagnostic Diagnostic Diagnostic, Prognostic Diagnostic, Prognostic	Confirmed Confirmed Confirmed Confirmed	Poor Poor	Poor	GBA c.680_681delinsGG (p.Asn227Arg) (NM_000157.4>NM_000157.3)	Buccal	Relapse/Deceased
0300	PMBCL	Lymph Node: N/A- karyotyping not completed on sample	Lymph Node: N/A- FISH not completed on sample	CIITA::RMI2 (Hematologic Cancer Fusion Analysis)	N/A	SOCS1 c.574G>T(p.Ala192Ser) (NM_003745.2) SOCS1 c.615C>G(p.Ser205Arg) (NM_003745.2) JAK1 c.1872A>T(p.Leu624Phe) (NM_002227.4) IL4R c.127A>C(p.Thr43Pro) (NM_000418.4) IL4R c.598C>T(p.Arg200Trp) (NM_000418.4) IRF2BP2 c.295C>T(p.Leu99Phe) (NM_182972.3) SOCS1 loss B2M loss Chromosome 6 loss Chromosome 9 gain CIITA::RMI2 (NM_000246.3, NM_152308.3) B2M c.165delT(p.Ile55MetfsTer6) (NM_004048.4)	SNV SNV SNV SNV SNV SNV CNV CNV CNV CNV Fusion Indel	Diagnostic Diagnostic Diagnostic Diagnostic Diagnostic Diagnostic Diagnostic Diagnostic Diagnostic Diagnostic Diagnostic Diagnostic	Confirmed Confirmed Confirmed Confirmed Confirmed Confirmed Confirmed Confirmed Confirmed Confirmed Confirmed Confirmed			None	Buccal	NED
0329	Infant B-ALL	Blood: 46,XY,t(4;11)(q21;q23)[20]	Blood: nuc ish(D4Z1,D10Z1)x2[200],(ABL, BCR)x2[200],(KMT2Ax2)(5’KMT2A sep 3’KMT2Ax1)[170/200],(ETV6,RUNX1)x2[200] nuc ish (D5S23:D5S721,CSF1R)x2[200],(D7Z1,D7S4B6)x2[200],(D8Z2x2)[200]	KRAS (p.G12D) (Hematologic Neoplasm Mutation Panel)	unfavorable	KRAS c.35G>A(p.Gly12Asp) (NM_004985.5)	SNV	Diagnostic	Confirmed			None	Buccal	NED
0371	B-ALL	Bone Marrow: 57,XY,+X,+5,+6,i(7)(q10),+10,+14,+15,+17,+18,+21,+22 [2, one w/nonclonal]/ 46,XY[18] .ish i(7)(CUL1+,CUX1+,D7Z1+,CUX1,CUL1+)	Bone Marrow: nuc ish (D4Z1x2,D10Z1x3)[108/207], (ABL1x2,BCRx3)[104/200], (KMT2Ax2)[200], (ETV6x2, RUNX1x3)[18/200]/ (ETV6x2,RUNX1x4)[101/200]	none	neutral	Chromosome 7p loss Chromosomes 5, 6, 7q, 10, 14, 17, 18, 21, 22, X gains	CNV CNV	Diagnostic Diagnostic, Prognostic	Confirmed Confirmed	Favorable	Favorable	None	Buccal	NED
0397	AML	Supresellar Brain Mass: N/A-karyotyping not completed on sample	Suprasellar Brain Mass: N/A-FISH not completed on sample	none	unfavorable (RAM phenotype)	None	N/A	N/A	N/A	N/A	N/A	None	Buccal	NED
0420	HL and EWS/PNET	Neck Mass: N/A-karyotyping not completed on sample	Neck Mass: N/A-FISH not completed on sample	none	N/A	None	N/A	N/A	N/A	N/A	N/A	None	Buccal	NED
0423	Burkitt Leukemia	Bone Marrow: 46,XY,t(8;22)(q24.2;q11.2)[10]/46,XY[11]	Bone Marrow: nuc ish(MYCx2)(5'MYC sep 3'MYCx1)[9/200]	none	N/A	DDX3X c.1583G>A(p.Arg528His) (NM_001356.5) BCL6 c.1760C>A(p.Ala587Asp) (NM_001706.5) SMARCA4 c.3574Cc>T(p.Arg1192Cys) (NM_003072.5) ID3 c.166C>T(p.Pro56Ser) (NM_002167.5)	SNV SNV SNV SNV	Diagnostic Diagnostic Diagnostic Diagnostic	Confirmed Confirmed Confirmed Confirmed			None	Buccal	NED
*obtained from pathology report of sample(s) that underwent NGS as available ^based on COG protocols AALL1731 (128) and AAML1831 (129) NGS results that were known prior to comprehensive sequencing are denoted in bold. ALCL – anaplastic large cell lymphoma; T-ALL – T-cell acute lymphoblastic leukemia; B-ALL – B-cell acute lymphoblastic leukemia; AML – acute myeloid leukemia; BL – Burkitt Lymphoma;…
